# Supplementary material for: TRPM8 levels determine tumor vulnerability to channel agonists
Source: Mol Oncol. 2025 May 22;19(10):2905–20. doi: 10.1002/1878-0261.70049 (PMC12515718; doi:10.1002/1878-0261.70049)
Supplement: Supplementary file 7 — Table S2. Clinical description of multiple organ tumor tissue array. [file MOL2-19-2905-s008.xlsx]

## Sheet: MC2081a Specs
Table S2	Clinical description of multiple organ tumor tissue array
Panel	192 cases of tumor (colon, rectum, breast, lung and prostate) and 16 cases of normal tissue, single core per case
Cases	208
Cores	208
Rows	13
Columns	16
Position	No.	Age	Sex	Organ/Anatomic Site	Pathology diagnosis	TNM	Grade	Stage	TRPM8 IHC Score	Type	Tissue ID.
A1	1	48	M	Colon	Tubular adenocarcinoma	T3N0M0	1	IIA	2	malignant	Dco022217
A2	2	54	F	Colon	Tubular adenocarcinoma	T2N0M0	1	I	3	malignant	Dco023217
A3	3	57	M	Colon	Tubular adenocarcinoma	T2N0M0	1	I	2	malignant	Dco022573
A4	4	77	M	Colon	Tubular adenocarcinoma	T1N0M0	1	I	2	malignant	Dco051268
A5	5	66	M	Colon	Tubular adenocarcinoma	T4N0M0	1	IIB	3	malignant	Dco061835
A6	6	40	M	Colon	Tubular adenocarcinoma	T3N2M0	1	III	2	malignant	Dco023432
A7	7	28	M	Colon	Tubular adenocarcinoma	T4N0M0	1	IIB	3	malignant	Dco060257
A8	8	58	F	Colon	Papillary adenocarcinoma	T3N0M0	2	IIA	3	malignant	Dco022207
A9	9	72	M	Prostate	Adenocarcinoma	T2N0M0	1	II	2	malignant	Mpr040048
A10	10	66	M	Prostate	Adenocarcinoma	T3N1M1	1	IV	3	malignant	Mpr020491
A11	11	71	M	Prostate	Adenocarcinoma	T2N0M0	1	II	2	malignant	Mpr080049
A12	12	76	M	Prostate	Adenocarcinoma	T2aN0M0	1	II	1	malignant	Mpr030277
A13	13	76	M	Prostate	Adenocarcinoma	T2N0M0	1	II	3	malignant	Mpr040106
A14	14	69	M	Prostate	Adenocarcinoma (smooth muscle and blood vessel)	T3N0M0	1	III	2	malignant	Mpr030166
A15	15	60	M	Prostate	Adenocarcinoma	T2N0M0	1	II	3	malignant	Mpr020111
A16	16	73	M	Prostate	Adenocarcinoma	T3N0M0	1	III	3	malignant	Mpr090005
B1	17	51	M	Colon	Tubular adenocarcinoma	T4N0M0	1	IIB	2	malignant	Dco051622
B2	18	45	M	Colon	Tubular adenocarcinoma	T3N1M0	1	III	2	malignant	Dco051758
B3	19	59	M	Colon	Tubular adenocarcinoma	T4N1M1	2	IV	3	malignant	Dco051492
B4	20	50	F	Colon	Tubular adenocarcinoma	T4N0M0	2	IIB	3	malignant	Dco051578
B5	21	44	F	Colon	Tubular adenocarcinoma	T3N2M1	2	IV	3	malignant	Dco023422
B6	22	32	F	Colon	Tubular adenocarcinoma	T3N0M0	2	II	3	malignant	Dco023219
B7	23	63	M	Colon	Tubular adenocarcinoma	T2N0M0	2	I	NN	malignant	Dco011335
B8	24	77	F	Colon	Tubular-papillary adenocarcinoma	T3N0M0	2	IIA	2	malignant	Dco022216
B9	25	65	M	Prostate	Adenocarcinoma	T2N0M0	2	II	2	malignant	Mpr030031
B10	26	71	M	Prostate	Adenocarcinoma	T2N0M0	2	II	3	malignant	Mpr070077
B11	27	71	M	Prostate	Adenocarcinoma	T2N0M0	2	II	2	malignant	Mpr080033
B12	28	26	M	Prostate	Adenocarcinoma	T2N0M0	2	II	1	malignant	Mpr060006
B13	29	64	M	Prostate	Adenocarcinoma (hyperplasia)	T2N0M0	-	II	2	malignant	Mpr070118
B14	30	64	M	Prostate	Adenocarcinoma	T2aN0M0	2	II	3	malignant	Mpr040171
B15	31	64	M	Prostate	Adenocarcinoma	T3N0M1	2	IV	3	malignant	Mpr030359
B16	32	75	M	Prostate	Adenocarcinoma	T2N0M0	2	II	3	malignant	Mpr030207
C1	33	61	M	Colon	Tubular adenocarcinoma	T3N0M0	2	IIA	3	malignant	Dco022615
C2	34	71	M	Colon	Tubular adenocarcinoma (chronic inflammation of smooth muscle)	T3N0M0	-	IIA	3	malignant	Dco023227
C3	35	61	F	Colon	Tubular adenocarcinoma	T3N1M0	3	III	3	malignant	Dco051239
C4	36	67	F	Colon	Tubular adenocarcinoma	T3N0M0	3	IIA	2	malignant	Dco030995
C5	37	52	M	Colon	Tubular adenocarcinoma	T3N0M0	3	IIA	3	malignant	Dco051251
C6	38	52	F	Colon	Mucinous adenocarcinoma	T3N0M0	1	IIA	3	malignant	Dco051374
C7	39	51	M	Colon	Mucinous adenocarcinoma	T4N1M0	1	III	3	malignant	Dco051566
C8	40	67	M	Colon	Mucinous adenocarcinoma	T3N2M0	1	III	2	malignant	Dco100359
C9	41	73	M	Prostate	Adenocarcinoma	T2N0M0	2	II	2	malignant	Mpr020053
C10	42	61	M	Prostate	Adenocarcinoma	T3N1M0	2	IV	3	malignant	Mpr070019
C11	43	65	M	Prostate	Adenocarcinoma	T2N0M0	2	II	2	malignant	Mpr070087
C12	44	20	M	Prostate	Adenocarcinoma (sparse)	T3N0M0	2	III	3	malignant	Mpr060171
C13	45	72	M	Prostate	Adenocarcinoma	T2N0M0	2	II	2	malignant	Mpr100020
C14	46	56	M	Prostate	Adenocarcinoma	T2N0M0	2	II	3	malignant	Mpr040206
C15	47	58	M	Prostate	Adenocarcinoma	T2N0M0	2	II	3	malignant	Mpr050125
C16	48	72	M	Prostate	Adenocarcinoma	T3N0M0	2	III	3	malignant	Mpr050093
D1	49	69	M	Colon	Mucinous adenocarcinoma	T3N0M0	1	IIA	3	malignant	Dco051616
D2	50	58	F	Colon	Papillary adenocarcinoma	T3N0M0	1	IIa	3	malignant	Dco011213
D3	51	64	F	Colon	Papillary adenocarcinoma	T2N0M0	1	I	3	malignant	Dco022210
D4	52	68	M	Colon	Papillary adenocarcinoma	T3N0M0	1	IIA	2	malignant	Dco021658
D5	53	71	M	Colon	Papillary adenocarcinoma	T3N0M0	1	IIA	2	malignant	Dco024471
D6	54	63	F	Colon	Tubular-papillary adenocarcinoma	T3N0M0	-	IIA	3	malignant	Dco051600
D7	55	61	M	Colon	Tubular-papillary adenocarcinoma	T2N0M0	-	I	3	malignant	Dco023898
D8	56	58	M	Colon	Adenocarcinoma (fibrous tissue and blood vessel)	T3N0M0	-	IIA	3	malignant	Dco061718
D9	57	60	M	Prostate	Adenocarcinoma	T3N1M0	2	IV	3	malignant	Mpr080011
D10	58	73	M	Prostate	Adenocarcinoma	T2N0M0	2	II	3	malignant	Mpr050122
D11	59	71	M	Prostate	Adenocarcinoma	T1N0M0	2	I	2	malignant	Mpr080053
D12	60	75	M	Prostate	Adenocarcinoma	T3N0M0	2	III	2	malignant	Mpr020571
D13	61	73	M	Prostate	Adenocarcinoma	T3N1M0	2	IV	3	malignant	Mpr030433
D14	62	62	M	Prostate	Adenocarcinoma	T2N0M0	2	II	3	malignant	Mpr050083
D15	63	62	M	Prostate	Adenocarcinoma	T3N0M0	2	III	3	malignant	Mpr040089
D16	64	78	M	Prostate	Adenocarcinoma	T4N0M0	2	IV	2	malignant	Mpr030228
E1	65	85	M	Rectum	Tubular adenocarcinoma	T2N0M0	2	I	3	malignant	Dre024491
E2	66	32	M	Rectum	Tubular adenocarcinoma	T3N0M0	1	IIA	3	malignant	Dre040672
E3	67	50	F	Rectum	Tubular adenocarcinoma	T3N1M0	1	III	2	malignant	Dre051579
E4	68	55	M	Rectum	Tubular adenocarcinoma	T3N0M0	1	IIA	2	malignant	Dre062750
E5	69	71	M	Rectum	Tubular adenocarcinoma	T3N2M0	1	III	2	malignant	Dre060608
E6	70	38	M	Rectum	Tubular adenocarcinoma	T3N0M0	2	IIA	2	malignant	Dre061543
E7	71	37	F	Rectum	Tubular adenocarcinoma	T4N0M0	2	IIB	3	malignant	Dre051481
E8	72	33	M	Rectum	Tubular adenocarcinoma	T3N2M0	2	III	3	malignant	Dre062400
E9	73	64	M	Prostate	Adenocarcinoma	T2N0M0	2	II	3	malignant	Mpr060077
E10	74	64	M	Prostate	Adenocarcinoma	T2N0M0	2	II	1	malignant	Mpr080013
E11	75	73	M	Prostate	Adenocarcinoma	T3N0M0	2	III	3	malignant	Mpr030374
E12	76	66	M	Prostate	Adenocarcinoma	T3aN0M0	3	III	2	malignant	Mpr060047
E13	77	76	M	Prostate	Adenocarcinoma	T3N0M0	3	III	2	malignant	Mpr020387
E14	78	60	M	Prostate	Adenocarcinoma	T3N1M0	2	IV	2	malignant	Mpr030236
E15	79	70	M	Prostate	Adenocarcinoma	T3N0M0	3	III	2	malignant	Mpr060100
E16	80	82	M	Prostate	Adenocarcinoma	T2N0M0	2	II	3	malignant	Mpr100019
F1	81	72	M	Rectum	Tubular adenocarcinoma	T2N0M0	2	I	3	malignant	Dre022215
F2	82	59	M	Rectum	Tubular adenocarcinoma	T2N0M0	2	I	2	malignant	Dre060691
F3	83	51	F	Rectum	Tubular adenocarcinoma	T3N0M0	3	IIA	2	malignant	Dre024505
F4	84	32	F	Rectum	Mucinous adenocarcinoma	T3N0M0	3	IIA	2	malignant	Dre060788
F5	85	68	F	Rectum	Mucinous adenocarcinoma	T3N0M0	1	IIA	2	malignant	Dre010516
F6	86	58	M	Rectum	Mucinous adenocarcinoma	T3N0M0	3	IIA	2	malignant	Dre060892
F7	87	63	F	Rectum	Papillary adenocarcinoma	T3N0M0	1	IIA	2	malignant	Dre010205
F8	88	35	M	Rectum	Papillary adenocarcinoma	T3N0M0	1	II	3	malignant	Dre023185
F9	89	82	M	Prostate	Adenocarcinoma (prostate tissue)	T2N0M0	3	II	2	malignant	Mpr030147
F10	90	80	M	Prostate	Adenocarcinoma	T3N0M0	3	III	3	malignant	Mpr020382
F11	91	64	M	Prostate	Adenocarcinoma	T3N0M0	3	III	3	malignant	Mpr020003
F12	92	75	M	Prostate	Adenocarcinoma	T2N0M0	3	II	2	malignant	Mpr030402
F13	93	70	M	Prostate	Adenocarcinoma	T3N1M0	3	IV	1	malignant	Mpr100018
F14	94	63	M	Prostate	Adenocarcinoma	T2N0M0	4	II	2	malignant	Mpr030347
F15	95	77	M	Prostate	Adenocarcinoma	T2N0M0	4	II	2	malignant	Mpr040215
F16	96	73	M	Prostate	Adenocarcinoma	T4N0M0	3	IV	2	malignant	Mpr030188
G1	97	39	F	Breast	Invasive ductal carcinoma	T2N0M0	1	IIa	1	malignant	Fmg030156
G2	98	60	F	Breast	Invasive ductal carcinoma (fibrofatty tissue)	T3N0M0	-	IIb	3	malignant	Fmg060316
G3	99	46	F	Breast	Invasive ductal carcinoma	T1N0M0	1	I	2	malignant	Fmg030208
G4	100	43	F	Breast	Invasive ductal carcinoma	T1N0M0	1	I	1	malignant	Fmg030163
G5	101	60	F	Breast	Invasive ductal carcinoma (breast tissue with ductal epithelial hyperplasia)	T2N0M0	-	IIa	2	malignant	Fmg030152
G6	102	69	F	Breast	Invasive ductal carcinoma	T4N0M0	2	IIIb	2	malignant	Fmg030234
G7	103	40	F	Breast	Invasive ductal carcinoma	T2N0M0	2	IIa	1	malignant	Fmg030085
G8	104	50	F	Breast	Invasive ductal carcinoma	T2N1M0	2	IIb	1	malignant	Fmg030247
G9	105	56	M	Lung	Adenocarcinoma	T2N0M0	2	I	2	malignant	Rln100090
G10	106	34	F	Lung	Adenocarcinoma	T2N0M0	2	I	2	malignant	Rln040015
G11	107	68	M	Lung	Adenocarcinoma	T2N0M0	2	I	3	malignant	Rln040129
G12	108	59	M	Lung	Adenocarcinoma	T2N0M0	2	I	3	malignant	Rln040056
G13	109	65	F	Lung	Adenocarcinoma	T2N0M0	2	I	1	malignant	Rln040127
G14	110	49	F	Lung	Adenocarcinoma	T2N0M0	2	I	3	malignant	Rln050090
G15	111	42	M	Lung	Adenocarcinoma	T2N0M0	2	I	NN	malignant	Rln010049
G16	112	75	M	Lung	Adenocarcinoma	T2N0M0	2	I	3	malignant	Rln010070
H1	113	53	F	Breast	Invasive ductal carcinoma	T3N1M0	2	IIIa	1	malignant	Fmg030142
H2	114	44	F	Breast	Invasive ductal carcinoma	T2N0M0	2	IIa	1	malignant	Fmg030155
H3	115	31	F	Breast	Invasive ductal carcinoma	T4N2M0	2	IIIb	2	malignant	Fmg030229
H4	116	37	F	Breast	Invasive ductal carcinoma (sparse carcinoma)	T2N0M0	-	IIa	2	malignant	Fmg020357
H5	117	47	F	Breast	Invasive ductal carcinoma	T3N0M0	2	IIb	3	malignant	Fmg030200
H6	118	61	F	Breast	Invasive ductal carcinoma	T2N1M0	2	IIb	1	malignant	Fmg030088
H7	119	81	F	Breast	Invasive ductal carcinoma	T4N0M0	2	IIIb	2	malignant	Fmg030222
H8	120	37	F	Breast	Invasive ductal carcinoma	T2N1M0	2	IIb	3	malignant	Fmg050705
H9	121	39	M	Lung	Adenocarcinoma	T2N0M0	2	I	1	malignant	Rln010061
H10	122	56	F	Lung	Adenocarcinoma	T1N0M0	2	I	3	malignant	Rln050459
H11	123	50	M	Lung	Adenocarcinoma	T2N0M0	2	I	2	malignant	Rln040128
H12	124	48	M	Lung	Adenocarcinoma	T2N0M0	2	I	2	malignant	Rln100111
H13	125	30	M	Lung	Adenocarcinoma	T2N0M0	2	I	2	malignant	Rln010057
H14	126	57	F	Lung	Adenocarcinoma (sparse)	T2N0M0	-	I	2	malignant	Rln040130
H15	127	64	M	Lung	Adenocarcinoma	T2N1M0	2	IIb	2	malignant	Rln060513
H16	128	54	F	Lung	Adenocarcinoma	T2N0M0	2	I	2	malignant	Rln040084
I1	129	57	F	Breast	Invasive lobular carcinoma	T4N2M0	2	IIIb	2	malignant	Fmg030100
I2	130	53	F	Breast	Invasive lobular carcinoma	T2N0M0	2	IIa	2	malignant	Fmg010482
I3	131	36	F	Breast	Invasive lobular carcinoma	T3N0M0	2	IIb	1	malignant	Fmg030221
I4	132	48	F	Breast	Invasive lobular carcinoma	T2N0M0	2	IIa	1	malignant	Fmg030225
I5	133	42	F	Breast	Invasive lobular carcinoma (fibrofatty tissue)	T2N0M0	-	IIa	2	malignant	Fmg030198
I6	134	52	F	Breast	Invasive lobular carcinoma	T2N0M0	2	IIa	2	malignant	Fmg030239
I7	135	56	F	Breast	Invasive lobular carcinoma	T2N1M0	2	IIb	1	malignant	Fmg060223
I8	136	36	F	Breast	Invasive lobular carcinoma (breast tissue)	T2N0M0	-	IIa	1	malignant	Fmg030213
I9	137	53	F	Lung	Adenocarcinoma	T2N1M0	3	II	2	malignant	Rln010055
I10	138	44	M	Lung	Adenocarcinoma	T2N0M0	3	I	3	malignant	Rln040107
I11	139	61	M	Lung	Adenocarcinoma	T2N0M0	3	I	1	malignant	Rln040122
I12	140	70	F	Lung	Adenocarcinoma with necrosis	T2N0M0	3	I	3	malignant	Rln040152
I13	141	51	F	Lung	Adenocarcinoma	T2N0M0	3	I	2	malignant	Rln040137
I14	142	59	F	Lung	Adenocarcinoma	T2N0M0	3	I	2	malignant	Rln040148
I15	143	47	F	Lung	Adenocarcinoma with necrosis	T2N2M0	3	IIIa	2	malignant	Rln070125
I16	144	58	M	Lung	Papillary adenocarcinoma	T2N0M0	1	I	2	malignant	Rln040116
J1	145	41	F	Breast	Invasive lobular carcinoma	T3N0M0	2	IIb	0	malignant	Fmg030205
J2	146	57	F	Breast	Invasive lobular carcinoma	T2N0M0	2	IIa	2	malignant	Fmg030203
J3	147	54	F	Breast	Invasive lobular carcinoma	T3N0M0	2	IIb	2	malignant	Fmg030173
J4	148	52	F	Breast	Invasive lobular carcinoma	T2N1M0	3	IIb	3	malignant	Fmg030122
J5	149	48	F	Breast	Invasive lobular carcinoma	T4N2M0	2	IIIb	3	malignant	Fmg010531
J6	150	63	F	Breast	Invasive lobular carcinoma	T4N0M0	2	IIIb	2	malignant	Fmg030160
J7	151	51	F	Breast	Invasive lobular carcinoma	T2N0M0	2	IIa	1	malignant	Fmg030209
J8	152	70	F	Breast	Invasive lobular carcinoma	T3N2M0	2	IIIa	2	malignant	Fmg060642
J9	153	58	F	Lung	Papillary adenocarcinoma	T2N0M0	2	I	2	malignant	Rln040092
J10	154	59	M	Lung	Papillary adenocarcinoma	T2N0M0	2	I	2	malignant	Rln040156
J11	155	53	M	Lung	Squamous cell carcinoma	T2N0M0	1	I	1	malignant	Rln050136
J12	156	70	M	Lung	Squamous cell carcinoma	T2N0M0	2	I	2	malignant	Rln050137
J13	157	57	M	Lung	Squamous cell carcinoma	T2N0M0	2	I	2	malignant	Rln050142
J14	158	55	M	Lung	Squamous cell carcinoma	T2N0M0	2	I	2	malignant	Rln050092
J15	159	71	M	Lung	Squamous cell carcinoma	T2N1M0	2	II	1	malignant	Rln050143
J16	160	36	M	Lung	Squamous cell carcinoma	T2N1M0	2	II	2	malignant	Rln050120
K1	161	34	F	Breast	Invasive lobular carcinoma	T2N1M0	2	IIb	1	malignant	Fmg030246
K2	162	51	F	Breast	Invasive lobular carcinoma	T2N0M0	2	IIa	2	malignant	Fmg030238
K3	163	52	F	Breast	Invasive lobular carcinoma	T4N1M0	2	IIIb	1	malignant	Fmg030226
K4	164	60	F	Breast	Invasive lobular carcinoma	T2N0M0	2	IIa	1	malignant	Fmg030077
K5	165	49	F	Breast	Invasive lobular carcinoma	T2N0M0	2	IIa	1	malignant	Fmg030210
K6	166	46	F	Breast	Invasive lobular carcinoma (fatty tissue)	T2N0M0	-	IIa	NN	malignant	Fmg030158
K7	167	62	F	Breast	Invasive lobular carcinoma	T4N0M0	3	IIIb	2	malignant	Fmg030118
K8	168	44	F	Breast	Invasive papillary adenocarcinoma	T2N0M0	-	IIa	3	malignant	Fmg100194
K9	169	43	F	Lung	Squamous cell carcinoma	T3N0M0	2	II	1	malignant	Rln050087
K10	170	55	M	Lung	Squamous cell carcinoma	T2N0M0	2	I	3	malignant	Rln050146
K11	171	62	M	Lung	Squamous cell carcinoma	T2N0M0	1	I	2	malignant	Rln050167
K12	172	67	M	Lung	Squamous cell carcinoma	T2N0M0	1	I	2	malignant	Rln050206
K13	173	65	M	Lung	Squamous cell carcinoma	T2N0M0	2	I	2	malignant	Rln050114
K14	174	72	M	Lung	Squamous cell carcinoma	T2N0M0	2	I	3	malignant	Rln050127
K15	175	44	M	Lung	Squamous cell carcinoma	T2N1M0	2	II	1	malignant	Rln050089
K16	176	74	M	Lung	Squamous cell carcinoma	T2N0M0	2	I	2	malignant	Rln050128
L1	177	57	F	Breast	Mucinous adenocarcinoma	T2N0M0	1	IIa	2	malignant	Fmg032411
L2	178	50	F	Breast	Adenocarcinoma (fibrous tissue and blood vessel)	T4N1M1	-	IV	NN	malignant	Fmg050822
L3	179	59	F	Breast	Invasive lobular carcinoma	T2N0M0	-	IIa	2	malignant	Fmg070189
L4	180	52	F	Breast	Invasive lobular carcinoma	T4N0M0	-	IIIb	2	malignant	Fmg020350
L5	181	70	F	Breast	Invasive lobular carcinoma	T4N0M0	-	IIIb	1	malignant	Fmg020931
L6	182	37	F	Breast	Invasive lobular carcinoma	T4N1M0	-	IIIb	2	malignant	Fmg020549
L7	183	67	F	Breast	Papillary adenocarcinoma	T2N0M0	1	IIa	3	malignant	Fmg021526
L8	184	42	F	Breast	Medullary carcinoma	T2N0M0	-	IIa	1	malignant	Fmg031833
L9	185	49	M	Lung	Squamous cell carcinoma	T2N1M0	2	II	1	malignant	Rln010054
L10	186	70	M	Lung	Squamous cell carcinoma	T2N0M0	2	I	1	malignant	Rln050088
L11	187	60	M	Lung	Squamous cell carcinoma	T2N1M0	2	II	2	malignant	Rln010058
L12	188	41	M	Lung	Squamous cell carcinoma	T2N0M0	2	I	2	malignant	Rln050138
L13	189	60	M	Lung	Squamous cell carcinoma with necrosis	T2N1M0	2	II	NN	malignant	Rln050132
L14	190	54	F	Lung	Mucinous adenocarcinoma	T3N0M0	1	IIb	2	malignant	Rln040034
L15	191	52	M	Lung	Small cell undifferentiated carcinoma	T2N2M0	-	IIIa	0	malignant	Rln050411
L16	192	36	F	Lung	Atypical carcinoid	T2N0M0	-	I	3	malignant	Rln010098
M1	193	28	M	Colon	Normal colon tissue	-	-	-	0	normal	Dco09N048
M2	194	35	M	Colon	Normal colon tissue (fibrous tissue and blood vessel)	-	-	-	1	normal	Dco06N013
M3	195	40	M	Colon	Normal colon tissue	-	-	-	1	normal	Dco09N051
M4	196	33	M	Rectum	Normal rectum tissue	-	-	-	1	normal	Dre07N026
M5	197	36	M	Prostate	Normal prostate tissue	-	-	-	0	normal	Mpr08N032
M6	198	31	M	Prostate	Normal prostate tissue	-	-	-	1	normal	Mpr11N008
M7	199	30	M	Prostate	Normal prostate tissue	-	-	-	1	normal	Mpr08N014
M8	200	30	M	Prostate	Normal prostate tissue	-	-	-	2	normal	Mpr11N007
M9	201	35	F	Breast	Cancer adjacent normal breast tissue	-	-	-	0	NAT	Fmg060379
M10	202	42	F	Breast	Normal breast tissue (sparse)	-	-	-	NN	normal	Fmg08N033
M11	203	21	F	Breast	Normal breast tissue (sparse)	-	-	-	NN	normal	Fmg06N024
M12	204	19	F	Breast	Normal breast tissue (sparse)	-	-	-	3	normal	Fmg07N013
M13	205	48	M	Lung	Normal lung tissue	-	-	-	1	normal	Rln05N023
M14	206	18	F	Lung	Normal lung tissue	-	-	-	0	normal	Rln06N010
M15	207	47	M	Lung	Normal lung tissue	-	-	-	1	normal	Rln06N004
M16	208	47	M	Lung	Normal lung tissue	-	-	-	1	normal	Rln06N005
